# Supplementary material for: Characterization of trehalose-6-phosphate synthase gene family in linseed (Linum usitatissimum L.) and its potential implications in flowering time regulation
Source: BMC Plant Biol. 2025 Nov 17;25:1581. doi: 10.1186/s12870-025-07559-7 (PMC12625084; doi:10.1186/s12870-025-07559-7)
Supplement: Supplementary file 6 — Supplementary Material 6. [file 12870_2025_7559_MOESM6_ESM.xlsx]

## Sheet: percent identity matrix
Table S2. Percent Identity Matrix (PIM): LuTPS sequences were aligned using Clustal Omega (https://www.ebi.ac.uk/jdispatcher/msa/clustalo), and the resulting PIM was downloaded.
gDNA		LuTPS1.1	LuTPS1.2	LuTPS1.3	LuTPS1.4	LuTPS6.1	LuTPS6.2	LuTPS7.1	LuTPS7.2	LuTPS7.3	LuTPS7.4	LuTPS7.5	LuTPS7.6	LuTPS8.1	LuTPS8.2	LuTPS10.1	LuTPS10.2	LuTPS11.1	LuTPS11.2
	LuTPS1.1		92.69	56.67	56.07	40.77	41.14	41.44	40.94	40.98	40.68	41.26	41.25	41.59	42	41.27	41.21	40.33	40.15
	LuTPS1.2	92.69		56.09	55.44	40.24	40.69	41.29	40.92	40.76	40.46	41.23	41.18	40.31	40.79	40.97	40.7	39.71	39.74
	LuTPS1.3	56.67	56.09		88.73	41.01	40.92	40.29	40.65	39.13	39.07	39.16	39.91	40.53	40.55	39.96	39.9	40.74	40.39
	LuTPS1.4	56.07	55.44	88.73		40.97	41.06	40.27	40.14	39.06	39.14	39.97	40.32	41.17	41.06	40.41	40.68	40.3	39.83
	LuTPS6.1	40.77	40.24	41.01	40.97		96.75	60.58	60.1	61.74	61.53	59.03	58.5	58.49	58.33	58.9	59.17	59.65	58.99
	LuTPS6.2	41.14	40.69	40.92	41.06	96.75		60.46	60.35	61.89	61.8	59.5	58.88	58.75	58.36	59.13	59.55	59.9	59.15
	LuTPS7.1	41.44	41.29	40.29	40.27	60.58	60.46		93.2	78.99	79.29	65.82	65.47	59.48	59.01	59.99	59.8	60.39	59.91
	LuTPS7.2	40.94	40.92	40.65	40.14	60.1	60.35	93.2		78.54	78.95	65	64.66	58.14	57.61	58.89	58.67	60.17	60.01
	LuTPS7.3	40.98	40.76	39.13	39.06	61.74	61.89	78.99	78.54		95.86	67.52	67.23	60.04	59.86	61.79	61.1	59.42	59.4
	LuTPS7.4	40.68	40.46	39.07	39.14	61.53	61.8	79.29	78.95	95.86		67.62	67.17	60.13	59.8	61.37	60.8	59.52	59.45
	LuTPS7.5	41.26	41.23	39.16	39.97	59.03	59.5	65.82	65	67.52	67.62		94.64	58.75	58.13	60.17	59.16	58.84	57.96
	LuTPS7.6	41.25	41.18	39.91	40.32	58.5	58.88	65.47	64.66	67.23	67.17	94.64		58.31	57.8	59.6	58.7	57.88	57.34
	LuTPS8.1	41.59	40.31	40.53	41.17	58.49	58.75	59.48	58.14	60.04	60.13	58.75	58.31		95.56	81.73	81.3	57.79	57.67
	LuTPS8.2	42	40.79	40.55	41.06	58.33	58.36	59.01	57.61	59.86	59.8	58.13	57.8	95.56		81.75	81.38	57.57	57.46
	LuTPS10.1	41.27	40.97	39.96	40.41	58.9	59.13	59.99	58.89	61.79	61.37	60.17	59.6	81.73	81.75		93.69	58.3	57.86
	LuTPS10.2	41.21	40.7	39.9	40.68	59.17	59.55	59.8	58.67	61.1	60.8	59.16	58.7	81.3	81.38	93.69		58.38	57.79
	LuTPS11.1	40.33	39.71	40.74	40.3	59.65	59.9	60.39	60.17	59.42	59.52	58.84	57.88	57.79	57.57	58.3	58.38		94.96
	LuTPS11.2	40.15	39.74	40.39	39.83	58.99	59.15	59.91	60.01	59.4	59.45	57.96	57.34	57.67	57.46	57.86	57.79	94.96
protein		LuTPS1.1	LuTPS1.2	LuTPS1.3	LuTPS1.4	LuTPS6.1	LuTPS6.2	LuTPS7.1	LuTPS7.2	LuTPS7.3	LuTPS7.4	LuTPS7.5	LuTPS7.6	LuTPS8.1	LuTPS8.2	LuTPS10.1	LuTPS10.2	LuTPS11.1	LuTPS11.2
	LuTPS1.1		99.36	73.8	72.9	35.44	34.82	34.04	34.17	33.54	33.54	31.83	31.83	32.34	32.09	33.13	32.88	33.29	32.85
	LuTPS1.2	99.36		73.74	72.84	35.28	34.66	34	34.13	33.37	33.37	31.78	31.78	32.29	31.92	32.96	32.71	33.25	32.8
	LuTPS1.3	73.8	73.74		96.66	35.66	35.04	33.63	33.75	33.12	33.12	31.57	31.57	32.29	32.17	32.46	32.58	32.67	32.18
	LuTPS1.4	72.9	72.84	96.66		35.63	35.01	33	33.12	32.38	32.38	31.13	31.13	31.51	31.39	31.68	31.68	32.62	32.12
	LuTPS6.1	35.44	35.28	35.66	35.63		98.48	65.76	65.87	64.97	64.73	61.41	60.93	62.66	62.31	64.03	63.92	62.01	62.01
	LuTPS6.2	34.82	34.66	35.04	35.01	98.48		65.04	65.16	64.5	64.26	61.29	60.93	62.43	62.07	63.56	63.44	61.3	61.64
	LuTPS7.1	34.04	34	33.63	33	65.76	65.04		98.82	89.02	89.26	70.07	70.19	59.98	59.62	62.17	61.82	58.68	59.49
	LuTPS7.2	34.17	34.13	33.75	33.12	65.87	65.16	98.82		89.02	89.26	70.31	70.19	60.09	59.74	62.29	61.94	58.92	59.62
	LuTPS7.3	33.54	33.37	33.12	32.38	64.97	64.5	89.02	89.02		98.59	70.29	70.53	58.87	58.52	61.29	61.06	58.16	59.32
	LuTPS7.4	33.54	33.37	33.12	32.38	64.73	64.26	89.26	89.26	98.59		70.17	70.29	58.75	58.4	61.29	61.06	57.93	59.06
	LuTPS7.5	31.83	31.78	31.57	31.13	61.41	61.29	70.07	70.31	70.29	70.17		97.14	58.06	57.71	59.09	59.09	56.24	57
	LuTPS7.6	31.83	31.78	31.57	31.13	60.93	60.93	70.19	70.19	70.53	70.29	97.14		57.83	57.47	58.85	58.73	55.52	56.23
	LuTPS8.1	32.34	32.29	32.29	31.51	62.66	62.43	59.98	60.09	58.87	58.75	58.06	57.83		97.57	88.77	88.43	60.9	60.71
	LuTPS8.2	32.09	31.92	32.17	31.39	62.31	62.07	59.62	59.74	58.52	58.4	57.71	57.47	97.57		88.43	88.31	60.55	60.33
	LuTPS10.1	33.13	32.96	32.46	31.68	64.03	63.56	62.17	62.29	61.29	61.29	59.09	58.85	88.77	88.43		98.61	61.49	61.46
	LuTPS10.2	32.88	32.71	32.58	31.68	63.92	63.44	61.82	61.94	61.06	61.06	59.09	58.73	88.43	88.31	98.61		61.26	61.21
	LuTPS11.1	33.29	33.25	32.67	32.62	62.01	61.3	58.68	58.92	58.16	57.93	56.24	55.52	60.9	60.55	61.49	61.26		97.25
	LuTPS11.2	32.85	32.8	32.18	32.12	62.01	61.64	59.49	59.62	59.32	59.06	57	56.23	60.71	60.33	61.46	61.21	97.25
