# Supplementary material for: Characterization of trehalose-6-phosphate synthase gene family in linseed (Linum usitatissimum L.) and its potential implications in flowering time regulation
Source: BMC Plant Biol. 2025 Nov 17;25:1581. doi: 10.1186/s12870-025-07559-7 (PMC12625084; doi:10.1186/s12870-025-07559-7)
Supplement: Supplementary file 8 — Supplementary Material 8. [file 12870_2025_7559_MOESM8_ESM.xlsx]

## Sheet: Sheet1
Table S4: Linseed TPS interacting proteins
LuTPS1.1	LuTPS1.2	LuTPS1.3	LuTPS1.4	LuTPS6.1	LuTPS6.2	LuTPS7.1	LuTPS7.2	LuTPS7.3	LuTPS7.4	LuTPS7.5	LuTPS7.6	LuTPS8.1	LuTPS8.2	LuTPS10.1	LuTPS10.2	LuTPS11.1	LuTPS11.2
LuTPS1.4	LuTPS1.4	Lus10000687	Lus10000687	Lus10003045	Lus10003045	Lus10000687	Lus10000687	Lus10000687	Lus10000687	Lus10000687	Lus10000687	Lus10000687	Lus10000687	Lus10000687	Lus10000687	Lus10003045	Lus10000687
Lus10008056	Lus10008056	Lus10008056	Lus10008056	LuTPS1.4	LuTPS1.4	Lus10016640	Lus10016640	Lus10016640	Lus10016640	Lus10016640	Lus10016640	Lus10016657	Lus10016657	Lus10016657	Lus10016657	LuTPS1.4	Lus10016657
Lus10016069	Lus10016069	Lus10012454	Lus10012454	Lus10007209	Lus10007209	Lus10019010	Lus10019010	Lus10019010	Lus10019010	Lus10019010	Lus10019010	Lus10019010	Lus10019010	Lus10019010	Lus10019010	LuTPS1.3	Lus10017984
Lus10017984	Lus10017984	Lus10016657	Lus10016657	Lus10008279	Lus10008279	Lus10019666	Lus10019666	Lus10019666	Lus10019666	Lus10019666	Lus10019666	Lus10019666	Lus10019666	Lus10019666	Lus10019666	Lus10016657	Lus10019010
Lus10024607	Lus10024607	Lus10019666	Lus10019666	Lus10010088	Lus10010088	Lus10022552	Lus10022552	Lus10022552	Lus10022552	Lus10022552	Lus10022552	Lus10022570	Lus10022570	Lus10022570	Lus10022570	Lus10022570	Lus10019666
Lus10025187	Lus10025187	Lus10022570	Lus10022570	LuTPS1.3	LuTPS1.3	Lus10024607	Lus10024607	Lus10024607	Lus10024607	Lus10024607	Lus10024607	Lus10024607	Lus10024607	Lus10024607	Lus10024607	Lus10024607	Lus10024607
Lus10032244	Lus10032244	Lus10026213	Lus10026213	Lus10023553	Lus10023553	Lus10026213	Lus10026213	Lus10026213	Lus10026213	Lus10026213	Lus10026213	Lus10026213	Lus10026213	Lus10026213	Lus10026213	Lus10026213	Lus10026213
Lus10038119	Lus10038119	Lus10038119	Lus10038119	Lus10033245	Lus10033245	Lus10032244	Lus10032244	Lus10032244	Lus10032244	Lus10032244	Lus10032244	Lus10032244	Lus10032244	Lus10032244	Lus10032244	Lus10032244	Lus10032244
Lus10041971	Lus10041971	Lus10041979	Lus10041979	Lus10038739	Lus10038739	Lus10039339	Lus10039339	Lus10039339	Lus10039339	Lus10039339	Lus10039339	Lus10039339	Lus10039339	Lus10039339	Lus10039339	Lus10041971	Lus10039339
Lus10041979	Lus10041979	Lus10042456	Lus10042456	Lus10041979	Lus10041979	Lus10041971	Lus10041971	Lus10041971	Lus10041971	Lus10041971	Lus10041971	Lus10042456	Lus10042456	Lus10042456	Lus10042456	Lus10042456	Lus10042456
